# Supplementary material for: In Vitro Digestibility and Bioaccessibility of Nutrients and Non-Nutrients Composing Extruded Brewers’ Spent Grain
Source: Nutrients. 2022 Aug 24;14(17):3480. doi: 10.3390/nu14173480 (PMC9459946; doi:10.3390/nu14173480)
Supplement: Supplementary file 1 [file nutrients-14-03480-s001.zip]

Archive with 1 entries (1 files):
- nutrients-1854578-supplementary.pdf
